# Supplementary material for: Experimental data of cement grouting in coarse soils with different superplasticisers
Source: Data Brief. 2020 Apr 22;30:105612. doi: 10.1016/j.dib.2020.105612 (PMC7200773; doi:10.1016/j.dib.2020.105612)
Supplement: Supplementary file 1 [file mmc1.xml]

<?xml version="1.0" encoding="utf-8" standalone="no"?>
<data>
  <datasets>
    <author>kanagnos@cie.teithe.gr</author>
    <type>0</type>
    <dataset>
      <value>6</value>
      <reason>Other (please explain)</reason>
      <comments>All experimental data are presented in the manuscript.</comments>
    </dataset>
  </datasets>
</data>
