# Supplementary material for: Experimental data of cement grouting in coarse soils with different superplasticisers
Source: Data Brief. 2020 Apr 22;30:105612. doi: 10.1016/j.dib.2020.105612 (PMC7200773; doi:10.1016/j.dib.2020.105612)
Supplement: Supplementary file 2 [file mmc2.xls]

## Sheet: a
		Distance from injection point	G1	G5	G9
		20	7.89608
		40	7.15796
		60	6.37004
		80	5.67011
		100	3.96436
		120	3.10485
		140	2.26489
		20		1.6491
		40		1.36994
		60		1.20641
		80		1.13723
		100		1.01559
		120		0.836835
		140		0.803797
		20			0.836872
		40			0
		60			0
		80			0
		100			0
		120			0
		140			0
		Distance from injection point	G2	G6	G10
		20	7.63342
		40	7.5337
		60	7.42428
		80	7.18
		100	6.58533
		120	6.0292
		140	4.88475
		20		4.36847
		40		3.43976
		60		2.77715
		80		2.56447
		100		2.18607
		120		2.12418
		140		2.04257
		20			2.53345
		40			2.1302
		60			1.88957
		80			1.73954
		100			1.62452
		120			1.56871
		140			1.45439

## Sheet: b
		Distance from injection point	G3	G7	G11
		20	9.07352
		40	8.84495
		60	8.40584
		80	7.31056
		100	5.56622
		120	4.0855
		140	2.98248
		20		11.4261
		40		11.014
		60		9.39768
		80		8.62316
		100		7.43171
		120		5.92498
		140		4.2958
		20			6.15807
		40			0.661636
		60			0
		80			0
		100			0
		120			0
		140			0
		Distance from injection point	G4	G8	G12
		20	9.16129
		40	8.8706
		60	8.51327
		80	7.63956
		100	7.13084
		120	6.6852
		140	5.62391
		20		12.1122
		40		11.439
		60		10.9549
		80		9.66626
		100		8.53283
		120		7.48
		140		6.40272
		20			14.3871
		40			13.9067
		60			12.6583
		80			12.1845
		100			11.5174
		120			9.84185
		140			8.1159

## Sheet: c
			n	φ
			9.2	40
			10	39
			12	39.5
			14.5	38.5
			16	39.2
			18	39.6
			19.5	38.8
			8	41
			9	40.7
			10.6	40.2
			11.5	40.5
			14	39.7
			15.8	39.2
			17.4	39
			7.22	40.8
			8	41.1
			8.7	40.6
			9.5	40.2
			12	39.9
			13.5	39.6
			15	39.8
			7.35	40.5
			8.58	39.8
			9	40.1
			10	39.5
			13	39
			15	38.7
			16	38.4
			23	38.6
			28	38.2
			30	38.5
			32	37.4
			34	37.2
			34.4	38
			35	37.1
			7.1	42
			7.8	42.3
			8.2	41.6
			9	41.2
			10	39.5
			12	40
			15	40.2
			4.9	41.7
			6	42.2
			7.3	41.4
			8	41
			9.1	40.5
			10	40.2
			12	39.6
			13.8	39.1
			17	38.7
			20	38.5
			22	38.8
			25	38.2
			27	37.6
			29	37
			4.2	41.2
			5.4	41
			5.8	42.2
			6.1	40.8
			6.5	40.2
			7.2	39.8
			8.5	39.5
			23	38.5
			25	38.2
			25.5	37.5
			26	38
			26.9	37.6
			28	37
			30	37.3
			5.3	41.3
			35	38.3
			33	37.6
