# Supplementary material for: Experimental data of cement grouting in coarse soils with different superplasticisers
Source: Data Brief. 2020 Apr 22;30:105612. doi: 10.1016/j.dib.2020.105612 (PMC7200773; doi:10.1016/j.dib.2020.105612)
Supplement: Supplementary file 3 [file mmc3.xls]

## Sheet: a
	Distance from injection point	G1	G5	G9
	20	9.2
	40	10
	60	12
	80	14.5
	100	16
	120	18
	140	19.5
	20		23
	40		28
	60		30
	80		32
	100		34
	120		34.4
	140		35
	20			33
	40			47
	60			47
	80			47
	100			47
	120			47
	140			47						Fig. 8(a)
	Distance from injection point	G2	G6	G10
	20	7.35
	40	8.58
	60	9
	80	10
	100	13
	120	15
	140	16
	20		13.8
	40		17
	60		20
	80		22
	100		25
	120		27
	140		29
	20			23
	40			25
	60			25.5
	80			26
	100			27.2
	120			28.7
	140			30.6

## Sheet: b
	Distance from injection point	G3	G7	G11
	20	8.6
	40	9.9
	60	11
	80	12.4
	100	14
	120	15.8
	140	17.4
	20		7.1
	40		7.8
	60		8.2
	80		9
	100		10
	120		12
	140		15
	20			5.5
	40			35
	60			47
	80			47
	100			47
	120			47
	140			47
	Distance from injection point	G4	G8	G12
	20	7.22
	40	8
	60	8.7
	80	9.5
	100	12
	120	13.5
	140	15
	20		4.9
	40		6
	60		7.3
	80		8
	100		9.1
	120		10
	140		12
	20			4.2
	40			5.4
	60			5.8
	80			6.1
	100			6.5
	120			7.2
	140			8.5
